# Supplementary material for: Prediction of Primary Tumor Sites in Spinal Metastases Using a ResNet-50 Convolutional Neural Network Based on MRI
Source: Cancers (Basel). 2023 May 30;15(11):2974. doi: 10.3390/cancers15112974 (PMC10252134; doi:10.3390/cancers15112974)
Supplement: Supplementary file 1 [file cancers-15-02974-s001.zip]

Archive with 1 entries (1 files):
- cancers-2383331-supplementary.pdf
